# Supplementary material for: Evolutionary proteomics identifies amino acids essential for ligand-binding of the cytokinin receptor CHASE domain
Source: BMC Evol Biol. 2007 Apr 17;7:62. doi: 10.1186/1471-2148-7-62 (PMC1863423; doi:10.1186/1471-2148-7-62)
Supplement: Additional file 1 — Full sequence alignment of the CHASE domain. The sequences are labelled with gi numbers and the start and end position of the subset of the sequences used for the alignment is given. In case of EST data, the complete translated sequences were used. Evolutionary site rate categories for the 5 subclasses depicted in Fig. 3 are given below the alignment. [file 1471-2148-7-62-S1.txt]

Supplemental figure 1: Multiple sequence alignment of CHASE domains


gi130677959\198-411       -NPSAIDQETFAEY--TARTAFERPLLSG-VAYAEKV-VNFEREMFE-RQHNWVIKT--M
gi28301941\110-321        -HPPALDQDTFAVY--AARTSFERPLLSG-VAYAQRV-VHADRESFE-RQQGWIIKT--M
gi12060392\86-298         -SPPAIDQDTFAKY--TARTSFERPLLNG-VAFAQRV-FHHEREMFE-SQQGWVMNT--M
gi18421494\302-526        -IPSAIDQRTFEEY--TERTNFERPLTSG-VAYALKV-PHSEREKFE-KEHGWAIKK--M
gi22353121\154-378        -EPWALDQQTFEDY--TEKTAFERPLTSG-VAYALRV-LHSEREKFE-KQQGWIIRK--M
gi20279446\50-274         -NPSAIDQKTFEDF--TARTTFERPLMSG-VAYALKV-LHSERELFE-QKLGWKIKK--M
gi9802528\163-389         -IPSAIDQRTFSEY--TDRTSFERPLTSG-VAYAMRV-LHSEREEFE-RQQGWTIRK--M
gi20161916\151-377        -TPSAIDQMTFARY--AERTAFERPLTSG-VAYAVRV-THGEREQFE-RQQGWAIKK--M
gi|14513877               --------------------AFERPLTSG-VAYGVKV-THAEREQFE-RQQGWSIKK--M
gi|9415459                -------------------------------------------ETFE-RQHGWIMRT--M
gi|33217468               ------------------------------------------------------------
gi|14823726               ------------------------------------------------------------
gi|7265090                --------------------------------------------QFE-TQQGWSIKR--M
gi|16247084               ------------------------------------------------------------
gi23055097\38-240         -RNVAQLAAG-AAFSLERQISGSLSATYA-LAAILR--QAGTIKDFD-ALAAEMIRT--Y
gi27364428\14-215         -SQVAMTQAK---NLEKELHTALIASTQI--LAVEVIQNNGNMENFE-EYAQEILSL--S
gi13471907\45-248         -AKVNIIRAK-----LEGNINGNLQLVQGLVSAIDTE-PYMGQQRFA-SLAGNLFQQ--K
gi15966662\49-253         -SEVADALNPIRSS-LESSVNGNIQLVRGLIATIETE-PDMQQQRFG-ELARSVFGA--G
gi23027857\50-253         -NEASKLR-ASI----ESTINSNLQAVQGLVLVLNAF-PEPSQEEFA-SFAAPLFNQ--N
gi23000375\48-254         -RVTVLEQLSQLRGLLENEINLSFHLTMGLLAYVAIE-PNISQQNFQ-LMAREIIAQ--S
gi15601713\42-248         -RQQAKEDLSIVRFQLEAEILGDIYTVKG-LTTLLTLDPDLNIYQWE-PLSAAVIRN--S
gi28900053\42-248         -QVEAKEQLSILRSNLEAVLMADIYKAST-LATLITLLPNSEEEELS-IAADRILNK--S
gi27367985\42-248         -QREAKDQLSAIRSKLEAAIVSDIYIVSS-LATLISLHPNSNKQALD-QASEKILRK--G
gi23013402\61-262         -SRLS-VLRAHLEYNLTAPLLISRGLVAQ--IILHDGLTD---AEFA-RAASLVIKD--Y
gi23058768\88-299         -NSESVSRAEFDGY--THPL---LLRTQA-YSFALRV-SGAERAAFE-QRVRDEGLS--T
gi26988822\85-301         -FSSEITPREFDGY--ARPL---LQRTLA-YAWAPRV-EAAQRAEFE-RLASAHTGP--G
gi28869512\121-331        -FSHQVEQSEFNGF--VAPL---LLGTQA-YAWNPKV-TLAERSAFE-EQARKEGAA--G
gi23468834\87-298         -YSHQVELSEFNGF--VAPL---LIGTQA-YAWNPRV-SQAERTAFE-RQLREEGSA--A
gi22968449\79-295         -GERGITREVFRGYSKTRDIGAEFPGARG-FGFIRRV-PADREERFL-AEARADGWP--D
gi15599307\77-286         -GEVHIDRELFRRYSLTRDIDREFPGARG-FGFIRRV-AAADEAGFL-RQARADGQP--E
gi21885294\85-301         -SPEHFDYNDMQAYTQARDYKREFPGARG-FGLIIKV-EPNQTAAFL-DRMAAER-P--S
gi21243225\83-298         -GSDIISRERFTLYSRSRDYPREFPGVLG-YGYIHRV-APADEAAFL-QAARADGAP--D
gi21231797\83-298         -GSDVISRDRFTRYSRSRDYPREFPGVLG-YGYIHRV-AAADEAAFL-DAARADGAP--D
gi23471793\76-296         -DLQHINSSQMGRYSKGRNIEKEYPGARG-FGFIRRV-AASDEAEFV-RRVREDGRP--D
gi23030255\93-313         -ASTEVTRADYANYVKALQLDTKWPGVQG-IGYSIPI-EASQLEAHI-EAMRAQG-----
gi23053590\87-308         -ASESVERHEFRDYVTALGLEESYRGIQG-VGFTQIV-PAARLQSHI-ESVRKEG-----
gi32475880\90-306         -ASNSVSRAEWRTYFENSRFQEYYPGIQG-VGFSRVV-KADENDAFV-ESVRAEGFP--E
gi24372138\85-305         -SSRGVTRSEWQTYVANARLSDYYPGIQG-LGFAELV-TPATLDEFT-QQVQQEGFS--D
gi22982057\71-291         -ANGTIDRDRFRRYVGALNLDANFSGIHA-VGVVEWV-PAAQKAGHV-ARMREEGVP--G
A                         781615118115847756417111115317114377177374117117746418365771
B                         868436774588488115836845572671464485784666557278871885486888
C                         881872787112148868118881851218135444188812163118888484687888
D                         847852556856811541228412112318214142183366227128864222281884
E                         611861718554612824726765411226315588168236866246473282153666


gi130677959\198-411       DRGE----------------------PSPVRDEY----------APVIFSQD---SVSYL
gi28301941\110-321        KHEP-----------------------SPAQDEY----------APVIYSQE---TISYI
gi12060392\86-298         QREP-----------------------APPQVEY----------APVIFSQD---TVSYL
gi18421494\302-526        ETEDQTV--------VQDCVPENF-DPAPIQDEY----------APVIFAQE---TVSHI
gi22353121\154-378        DTEVQTL--------GQDLVPEKL-EPAPVQTEY----------APVIFAQK---TVSHI
gi20279446\50-274         ETEDQSL--------VHDYNPEKL-QPSPVQDEY----------APVIFSQE---TVKHI
gi9802528\163-389         YSLEQNPV------HKDDYDLEAL-EPSPVQEEY----------APVIFAQD---TVSHV
gi20161916\151-377        YSSSNKKQSSPGPGP-GDAAVAEI---REPAEEY----------APVIFAQD---AYKHV
gi|14513877               YXQNQEAVA-----GTRERRGRXV---REPAEEY----------APVIFAQD---AYKHV
gi|9415459                NREA-----------------------APLQDEY----------APVIFSQD---TVSYL
gi|33217468               --------------------------PSPPQDEY----------APVIYSQE---TVSYI
gi|14823726               ---------------------------------------------PVIFSQD---TVSYL
gi|7265090                DTMDQNPV------HEDXSVPDEL-EPSPIHEEY----------APVIFAQD---TISHV
gi|16247084               ----------------------------------------------------------HV
gi23055097\38-240         GGIS-----------------SLQLAPAGVMTT----------------IYPLA-GNEKA
gi27364428\14-215         EVIS---------------------NLQLAPNG------------IIQFIYPLA-GNEKA
gi13471907\45-248         SQLR---------------------NIAGAPDL------------VISLMYPME-GNEKA
gi15966662\49-253         SQLR---------------------NIAAAPGL------------VVAMVYPLT-GNEKA
gi23027857\50-253         TQLR---------------------NIAAAPGM------------VIKYMHPLE-GNEAA
gi23000375\48-254         RNIR---------------------NLGLAPDN------------VLSYIYPLS-GNERA
gi15601713\42-248         DHLR---------------------SLGIAPND------------VVAFSYPLP-QTNAL
gi28900053\42-248         KHIT---------------------VIGIAEND------------VISHIFPTQ-GNERV
gi27367985\42-248         KHLR---------------------VIGLARDD------------VVNYVYPWV-GNEGV
gi23013402\61-262         DSVR---------------------NLTMSRGT------------VISAVYP-EAPNRAV
gi23058768\88-299         FSVREL----------NARGELQL---ASARDEY----------VVVLYSQTQS-RLGSP
gi26988822\85-301         YVIRDQ----------DAQGQWR---PASQRDHY----------FPVLYTQSSE-RPGLP
gi28869512\121-331        YAIREL----------DENGALKV---AGVRNEY----------FPVRFIQTLS-KIPAP
gi23468834\87-298         YAISEMD----------ENGALKAA---AVRNEY----------FPVRFIQTLS-DIPTP
gi22968449\79-295         FAIA----------------------QFTPHEGER---------FVIQYIEPAQ-RNLKA
gi15599307\77-286         FRIQ----------------------QLTPHDGER---------YVIQYIEPVA-RNGQA
gi21885294\85-301         YNFQ--------------------IRQLTPHQDSL---------FVITYIEP-EQNNREA
gi21243225\83-298         IHRR----------------------PLAPWDGER---------YMVLYFEPES-SGNRP
gi21231797\83-298         IQRR----------------------LLAPWDGER---------FIVLYFEPES-SGNRP
gi23471793\76-296         FSLS-------------------RLSGPGTRQGDR---------FIIQFIDPLD-RNVQA
gi23030255\93-313         FPEY-------------------TVKPTEPREEY----------SAIIYLEPFDWRNQRA
gi23053590\87-308         FPDY-------------------AIWPDREQEIH----------TSIIYLEPFSGRNLRA
gi32475880\90-306         FDIR----------------------PDGERDVY----------TAIVYLEPFDWRNQRA
gi24372138\85-305         FRIT----------------------PIGDRELY----------CVIKYLEPFDWRNQRA
gi22982057\71-291         YTIL----------------------PEGQREDY----------APLVQREPYVGITQSS
A                         867847878878788885888777771548561177777777771111441677746445
B                         754288888888888888888118124381677888888888888135752147831252
C                         472328788888888833717668188178124188888888884616471182888681
D                         486688888888888888888881586432452428888888885424222177142852
E                         288866666666666666666664481856228366666666665525421125432221


gi130677959\198-411       ESLDMMSGEEDRENILR----ARETGKAVL-TSPFRLLE------THHLGVVLTFPVYKS
gi28301941\110-321        EGLDVMSGEEDRENILR----ARATGKAVL-TRPFRLMS-------NHLGVVLTFPVYLV
gi12060392\86-298         ARIDMMSGEEDRENIFR----ARTTGKAVL-TNPFRLLG------SNHLGVVLTFAVYRP
gi18421494\302-526        VSVDMMSGEEDRENILR----ARASGKGVL-TSPFKLLK------SNHLGVVLTFAVYDT
gi22353121\154-378        VSIDMMSGKEDRENILR----ARASGKGVL-TSPFKLLK------SNHLGVVLTFAVYNT
gi20279446\50-274         ISVDMMSGKEDRDNILR----SRATGKGAL-TAPFPLLK------SNHLGVVLTFTVYKY
gi9802528\163-389         VSLDMLSGKEDRENVLR----ARSSGKGVL-TAPFPLIK------TNRLGVILTFAVYKR
gi20161916\151-377        ISFDMLSGNEDRDNILR----ARKSGKGVL-TAPFKLLN-------NRLGVILTYTVYKY
gi|14513877               ISFDLLSGADDRDNVLR----ARESGKGVL-TAPFKLLN-------NRLGVISTYAVYKY
gi|9415459                ARMDMMSGEEDRENILR----ARETGKPVL-TNPFRLLG------SNHLGVVLTFAVYRP
gi|33217468               EGLDMMSGEEDRENILR----SRATGKAVL-TRPFRLMS-------NHLGVVLTFPVYLV
gi|14823726               ARIDMMSGEEDQENILR----ARTTGKAVL-TNPFRLLG------SNHLGVVLTFAVYRP
gi|7265090                ISIDVLSGKEDRENVLR----ARESGKGVL-TAPFRLLK------TNRLGVILTFAVYKR
gi|16247084               ISVDMLSGKEDRENVLR----ARESGKGVL-TAPFRLLK------TNRLGVIKTFAVYKT
gi23055097\38-240         IGHDLLSDPLRRTEAQR----AIESRQMTL-AGPFELRQGG-------VGAVGRLAVFLP
gi27364428\14-215         IGHNLLKDDARKKEALS----AVESGKLTL-AGPFTLKQGG-------IGMVARRPVFLK
gi13471907\45-248         IGLDYRKNEAQRTAALR----ARDHRVLVF-AGPVDLAQGG-------RGFIGRIPVFVP
gi15966662\49-253         IGLDYRTNDKQRSSVMR----AVASGEMVL-AGPVDLVQGG-------RGLIGRFPVTT-
gi23027857\50-253         IGLDFRATPAQKEAAER----AERTGQLVL-AGPVNLKQGG-------QGFIGRIPVFTY
gi23000375\48-254         LGLDYRKNAKQWPAVQL----AISERRTVV-AGPVKLVQGG-------EAFISRTPIYRT
gi15601713\42-248         LGLDYRTVPQQWQSIKK----AREIKQTFV-SGPVDLVQGG-------RALVIREPIFY-
gi28900053\42-248         LGLDYRKVPAQWVQVQK----AKDIQEIFI-AGPVSLVQGG-------RGLIVRVPVFR-
gi27367985\42-248         LGLDYKKEPAQWESIVK----AKTIEEIFI-AGPMELVQGG-------KALVARVPIFS-
gi23013402\61-262         LGVDYHSKPDQWPSVER----AISSRKPVV-AGPVNLIQGG-------TALIGRVPVYMP
gi23058768\88-299         LGYDLLAQPLRRSTLER----ADQLRSLAV-SQPMHLVGIE---PAYARGVLLVAPVLRE
gi26988822\85-301         YGLDLAGQSEPQAALARALAPALAPGSMAV-SEPLALFDT----QSAERGLLMVAPVFSD
gi28869512\121-331        SGFDVFSEPIRHCALER----ARLLKRIVA-TPRISLLALD---PSDIYGILLVAPVFSS
gi23468834\87-298         AGFDIASEPVRRAALER----ARLLKRTVA-TPRIRLLSLE---PSDTYGILLVAPVFST
gi22968449\79-295         VGLDIASEKNRREAALA----AIDTGQVRL-TGPITLVQAS---GDKSQSFLILLPIYRT
gi15599307\77-286         LGLDIASEANRREAARA----ALETGQVRL-TGPITLVQAS---GLRQQSFLILMPIYRS
gi21885294\85-301         VGVDIGSEAMRRKAALD----AAFNNDVRL-TAPITLVQAN---ERAQQGFLILMPVYKT
gi21243225\83-298         LGIDIASEPRRRAAALQ----AARSGEPVM-TSPISLSGYR---IPNESGFLVLLAVYRE
gi21231797\83-298         LGLDVASEPRRRIAAIA----AARSGQPTM-TSPVSLSGYQ---TPSEGGFLVLLPVYRE
gi23471793\76-296         LGLDITSEEHRRDAALQ----AMRSGAATL-SAPITLLQDN---DDHMRAFLFLLPVYST
gi23030255\93-313         FGYDMWSNPMRREAMAR----ARDNAEAAT-SGIITLVQET--DNNVQRGFLTYVPVYST
gi23053590\87-308         FGYDMFSEQVRHAAMVR----ARDTGTVAL-SGKVRLVQET--GEREQAGVLSYLPIYAN
gi32475880\90-306         FGFDMYSEATRRAAMDA----AVASGEPTI-SGVVKLVQET--EDDVQQGFLLYLPVFEN
gi24372138\85-305         FGFDMCSEATRRSAILK----AITSGLPKV-SGKVTLVQET--PENTQAGVLMYVPLYRG
gi22982057\71-291         PGFDTWSDPVRRAAMER----ARDSGMAAL-SGTVHLLIDA--DSDLRPGFIMYLPIYAS
A                         648153116314514417777417411531716116156777777533111351461168  
B                         112123555813843838888167366513811117141118888888726261711386
C                         818188723858831311118188673822828568188878884288516131111328
D                         415123118511711488888178326472813121142548887887531131422143
E                         315128144412312846666143328436611817123216676582815271414385


gi130677959\198-411       SLPE--NPTV---EERIAATAGYLGGAFDVESLVENL---LGQLAGNQA---IVVHVYDI
gi28301941\110-321        DLPN--DTAV---EDRVAATAGYLGGAFDVESLVENL---LRQLAGNQE---LVVNVYDV
gi12060392\86-298         DLPA--DASV---EQRVEATIGYLGGAFDVESLVENL---LSKLAGNQD---IVVNVYDV
gi18421494\302-526        SLPP--DATE---EQRVEATIGYLGASYDMPSLVEKL---LHQLASKQT---IAVDVYDT
gi22353121\154-378        DLPP--EATR---EQRINATVGYLGASYDVPSLVEKL---LHQLASKQT---IAVNVYDT
gi20279446\50-274         DLPP--DATP---EERIEATLGYLGASFDVPSLVERL---LEQLASKQK---IVVRLYDI
gi9802528\163-389         DLPS--NATP---KERIEATNGYLGGVFDIESLVENL---LQQLASKQT---ILVNVYDI
gi20161916\151-377        ELPA--YARP---HERIQAAIGYLGGIFDIQALVEKL---LKQLASQES---IMVNVYDT
gi|14513877               ELPP--NATP---QDRIQAAIGYLGGIFDIEALVDKS---LHQLAGKQS---IMVNVYDT
gi|9415459                DLPA--DASV---EQRVEATAGYLGGAFDVESLVENL---LSKLAGNQD---ILVNVYDV
gi|33217468               DLPP--DAKV---EDRVAATAGYLGGAFDVESLVENL---LRQLAGNQE---LVVNVYDV
gi|14823726               DLPA--DASV---EQRVEATIGYLGGGFDVESLVENL---LSKLAGNQD---IVVNVYDV
gi|7265090                DLPS--NATP---NERIQATDGYLGGVFEIESLVEKL---LQQLASKQT---VLVNVYDT
gi|16247084               DLPS--NATP---NERIQATDGYLGGVLDIESLVEKL---LQQLASKQT---ILVNVYDT
gi23055097\38-240         EPGR--GE----------RFWGFVNVLMRLRDLLAASN-LEALDKGGYG--YELTRLNPD
gi27364428\14-215         LQ----DK---------SEFWGFVSALILLENLIASSD-LQELQKDNLR--FQLSRIHPD
gi13471907\45-248         TAGG--GD----------RFWGIVSAVVDVDRLYAAS----GLTDPDLD-IDVALTGKDA
gi15966662\49-253         ------GP------EGGRRFWGVVSAVIDVDRLYRDS----GLSSPALD-IAIAGRDGTG
gi23027857\50-253         ------NKQN-----NTKSSWGLLSTVIDLDRFYSAT----GITQFNET-LQLALRGKDA
gi23000375\48-254         GM----DGKK-------GAYWGLASTVIDKDKLFTTA----GIYEVSKQ-IKLAIRGRDG
gi15601713\42-248         ------DPP------KDTRYWGVLSVVMDWDSLLSAT----SIYSFGEH-FQVAIRGLDS
gi28900053\42-248         ------DPPI------NKEYWGVISAVVDFDGLMRET----GVFDFSYH-YPLTIRGYDS
gi27367985\42-248         ------DPPL------NSQYWGVCSAVLNFDSLLMDV----GFASFAYQ-YRVAIKGLDS
gi23013402\61-262         DHGG--GE---------SRFFGLISVVIDLPKVFSAS----GLDAGMMS-MELAVRGHDG
gi23058768\88-299         ------GEP---------RSYGYVMAVISMRQLLADG----LPDAFHDY---LSVRILDL
gi26988822\85-301         ADPR--GAAV-----------GYVMALLSMRELVSDG----RPVAVDDN---LVVRITDP
gi28869512\121-331        ERPS--------------ELRGYVSAVISLAQLMSVG------TAEQDN---LAVTMLDL
gi23468834\87-298         GQPV--PQ-----------LRGYVTAVISLTQLMNVR------TAEQDN---LAVTMLDL
gi22968449\79-295         LSTP--ETL----AERRAQAFGW----SYAPLNMPEV---LSGLVPNQD--RLALTLRDV
gi15599307\77-286         GITP--PP------GPQRELEGF--GWSYAPLLTGEV--LAGLPIDNAA---IHLELSDV
gi21885294\85-301         TTVP--QD----SRQRLEHLFGWSYATILINDVLNSV------AGLEND---VFLQISDI
gi21243225\83-298         GMPL--QTP----QQRMLATSGWVYAPFSVEQMVRSA------LGERDD---VALDLSDR
gi21231797\83-298         GMPL--QTP----QQRMDATTGWAYAPLSVKQMLEST------LGDRDD---VAISLSDR
gi23471793\76-296         PEIP--TDI----AQRETSLIGWTYAPLAMREVMSNL------DPLNHR---LHLKLYDV
gi23030255\93-313         RVIP--PTV----EERRTAFLGWVYAPFRAGNLMQGI-----LGSDDDQ---IHLDIYDG
gi23053590\87-308         GKRL--DSV----QSRRSAIIGWVYSPFRMDDLMAGL-----FGGRANE---IDIEIYDG
gi32475880\90-306         RETV--EEE----GQQLASVVGFVYAPFRTRDLMVGI-----RKSNLPD---IDFKIYDG
gi24372138\85-305         QPM---TEV-----ERMQQAIGVVYALFRMNDLMQGIM-----GKRFSG---IKLAIYDG
gi22982057\71-291         GETQ--ESVL----QRRAHITGWVYASFRMHDVMASL-----YGEQPAG---VSLAVYDG
A                         611777646677766156138111146535531135477717311543777746153116
B                         881488375888888878621145141435352654258154487888786871524824
C                         881888788888888888888111513212821785488888181871288817142616
D                         885288676888863278758146128774866584488888887847588157282313
E                         588866842866686246855171114114822182216666838887766618481111


gi130677959\198-411       TNASD-PLVMYG-----NQDEEADRSLSHE-----SKLDFGDPFRKHKMI----------
gi28301941\110-321        TNHSN-PLVMYG-----SEVPLGIPSPSHT-----YTLDFGDPLRKHQMV----------
gi12060392\86-298         TNASD-AMVLYG----PSSLDEQVPFLHVS------MLDFGDPFRKHEMR----------
gi18421494\302-526        TNTSG-LIKMYG-----SEIGDISEQHI-------SSLDFGDPSRNHEMH----------
gi22353121\154-378        TDKSA-PIKMYG-----DAANDTGLPRIS-------QLDFGDPSRKHEMH----------
gi20279446\50-274         TNHTY-PTKMYD-----SDVIASDDLHISN-------IDFGDPTRKHVMH----------
gi9802528\163-389         TNHSQ-PISMYG-----TNVSADGLERVSP-------LIFGDPLRKHEMR----------
gi20161916\151-377        TNESP--ISMYG-----DDTGS-GMCHVSV-------LNFGDPSRKHEMH----------
gi|14513877               TNEKP--ISMYG----SNDTGS-GMCQVST-------LNFG-------------------
gi|9415459                TNASE-PMAMYG----SQTPDNK-------------------------------------
gi|33217468               TNHSN-PLVMYG----SEVPL-GAPSPSHT-----CTLDFGDPFRNHHMI----------
gi|14823726               TNASE-PMALYG----PSIL--DEQVPLHV-----SMLDFGDPFRRHE------------
gi|7265090                TNQTH-SIPMYG----SDVSG-DEFYHVSF-------LNFGD------------------
gi|16247084               TNISH-PISMYG----SNVSG-DGLEHVSA-------LNFGDPFRRHEMR----------
gi23055097\38-240         TGRWESIARSD-------GPLQAPVESTID-------VPNG-TWKLA-------------
gi27364428\14-215         TNQV---DVFYG-----ESISQDWISSQVT-----IDVPNNQ-WTLI-------------
gi13471907\45-248         LGGAG--ERFFG---AGQVIAGNPVSAAVQ-------LPSG-SWQISAIP----------
gi15966662\49-253         RGG----PHFFG---DPAIFENAPVEMSVS-------LPGG-SWRMAAIP----------
gi23027857\50-253         KGAQG--QVFYG---DEALFHADAVLLEVS-------VPSG-SWQLAIL-----------
gi23000375\48-254         LGAQG--DLISG---EGELFNERAVLQNVQ-------LPDG-RWQLA-------------
gi15601713\42-248         RGSEG--DVFFG---EPRVFE-HAFAQENV------YFPYG-SWRIAVA-----------
gi28900053\42-248         GGEYG--DMFFG----DPNQTGKLYAKEHV------HFPYG-GWSMAAY-----------
gi27367985\42-248         EAEKG--AMIYG----DEATFNDAFVKERV------SFPYG-GWVLAVA-----------
gi23013402\61-262         LGRLG--DMIRG---DESIFGRSPVEMEVS-------LPDG-TWIMA-------------
gi23058768\88-299         STTDQ-HEVLFE----STNEPAQSDLSATR--------LVRMADHDYQVD----------
gi26988822\85-301         SGLQG-PVVLFD----SQN-PVAPLALASN-------QLLRLADHHFQLS----------
gi28869512\121-331        SSPAK-PEQVYQ----SPIAGLHNQLYASS--------LLSLGDRDYLVE----------
gi23468834\87-298         SSPEK-PEQVYQ----SPLPAIHNQLYASS--------LLNLGDRDYLVE----------
gi22968449\79-295         TNPAEAETVFTS----NTDCAAAECVTKTL-----TRSIFGRVWEIS-------------
gi15599307\77-286         TGDGA-AVPFFV----NGAAA------PAQ-----RL--FGHMLRREIY-----------
gi21885294\85-301         TEQTP--IEFFS--QEVKDTYDAALQQKLN-----LS-VFGRQWQLS-------------
gi21243225\83-298         NEPTH---NFYR---SGTPASDSALRPPVV----RLLPIYGRTWVIT-------------
gi21231797\83-298         EDTQH---TFYR---SGIAAPESMRRAAHT----QLLPIYGRTWVLT-------------
gi23471793\76-296         -NEGR--QLIYQ---TPENDHDQEVLQTYA----FEREIYGRVWRMEVG-----------
gi23030255\93-313         KTKQP-ESLLYS----SESAPLERNIPDLT--KEVSITLQGREWTLY-------------
gi23053590\87-308         EEISE-KTLLHD---SDKIRFAGVMEAPLL--AIKRMEIAGRIWTVA-------------
gi32475880\90-306         ESEST-ANLLYS----SHLPM---LRPASE-----GNADFVLTKQLHLR-----------
gi24372138\85-305         SEANRTHLMFSS---DPKLPSSKDVFYQSQ-----LETMEGQVWRIDVSS----------
gi22982057\71-291         VAASD-AALLYRTPAANGWHA-PALMSANE-----YLVVDGRDWMLS-------------
A                         138587757314777748888888887658777776845111171617177777777777
B                         827811867681888388878885284535888888831418317515718888888888
C                         178888444436888818788877868128888888811684312343378888888888
D                         468871888268881668868548888888888888872412637774888888888888
E                         888388872254811757868888787888668888867824856587816666666666
